# Supplementary material for: The Sizes and Composition of HDL-Cholesterol Are Significantly Associated with Inflammation in Rheumatoid Arthritis Patients
Source: Int J Mol Sci. 2023 Jun 26;24(13):10645. doi: 10.3390/ijms241310645 (PMC10341560; doi:10.3390/ijms241310645)
Supplement: Supplementary file 1 [file ijms-24-10645-s001.zip]

Archive with 1 entries (1 files):
- ijms-2451230-supplementary.pdf
